# Supplementary material for: Template-Mediated Synthesis of Hierarchically Porous Metal–Organic Frameworks for Efficient CO2/N2 Separation
Source: Materials (Basel). 2022 Jul 31;15(15):5292. doi: 10.3390/ma15155292 (PMC9369960; doi:10.3390/ma15155292)
Supplement: Supplementary file 1 [file materials-15-05292-s001.zip]

Archive with 1 entries (1 files):
- materials-1790247-supplementary.pdf
